# Supplementary material for: Diet‐Induced Developmental and Morphological Plasticity in a Thelytokous Predatory Mite Amblyseius herbicolus (Chant) (Acari: Phytoseiidae)
Source: Ecol Evol. 2025 Oct 12;15(10):e72280. doi: 10.1002/ece3.72280 (PMC12516015; doi:10.1002/ece3.72280)
Supplement: Supplementary file 1 — Appendix S1: ece372280‐sup‐0001‐AppendixS1.csv. [file ECE3-15-e72280-s002.csv]

id	prey	ea	con	size	origin		id = individual identification number
32	30	5	30	343.72	Auckland		prey = number of prey eggs given
57	30	5	30	346.78	Auckland		ea = Egg to adult duration (day)
4	30	5.604166667	25	332.69	Auckland		con = number of prey eggs consumed by the predator
33	30	5.604166667	30	352.78	Auckland		size = dorsal plate length of predator
62	30	5.604166667	30	345.17	Auckland		origin = location of the initial population collected
7	30	6	30	342.02	Auckland
43	30	6	30	350.74	Auckland
52	30	6	30	335.46	Auckland
12	30	6.395833333	30	342.14	Auckland
22	30	6.395833333	30	337.78	Auckland
27	30	7	30	345.28	Auckland
56	30	5.395833333	30	340.93	Tauranga
7	30	6	30	320	Tauranga
61	30	6	30	349.43	Tauranga
71	30	6	30	336	Tauranga
81	30	6	30	346.21	Tauranga
86	30	6	30	337.51	Tauranga
12	30	6.604166667	30	345.63	Tauranga
41	30	7	30	332.1	Tauranga
81	40	4.604166667	40	354.86	Auckland
28	40	5	36	350.26	Auckland
53	40	5	40	349.6	Auckland
67	40	5.395833333	40	343.7	Auckland
70	40	5.395833333	40	352.91	Auckland
98	40	5.395833333	40	338.49	Auckland
48	40	5.604166667	40	351.96	Auckland
63	40	5.604166667	39	356.54	Auckland
18	40	6	40	338.67	Auckland
23	40	6	40	357.78	Auckland
38	40	6	35	338.3	Auckland
58	40	6	40	352.25	Auckland
89	40	6	34	342.84	Auckland
104	40	6	40	342.59	Auckland
5	40	6.604166667	40	368.93	Auckland
8	40	7	40	329.72	Auckland
94	40	7	40	341.66	Auckland
101	40	7	40	345.29	Auckland
37	40	5.395833333	40	343.61	Tauranga
27	40	5.604166667	40	337.57	Tauranga
22	40	6	40	341.72	Tauranga
32	40	6	40	334.55	Tauranga
42	40	6	40	343.32	Tauranga
52	40	6	40	348.36	Tauranga
67	40	6	39	337.26	Tauranga
72	40	6	40	355	Tauranga
77	40	6	40	332.59	Tauranga
82	40	6	40	333.94	Tauranga
13	40	6.604166667	40	341.8	Tauranga
17	40	6.604166667	40	336.1	Tauranga
97	40	6.604166667	40	323.38	Tauranga
1	40	7	36	320.71	Tauranga
24	50	4	26	353.21	Auckland
49	50	4.604166667	43	343.24	Auckland
1	50	5	45	340.4	Auckland
9	50	5	41	343.76	Auckland
19	50	5	42	350.54	Auckland
66	50	5	50	363.59	Auckland
71	50	5	46	350.9	Auckland
45	50	5.395833333	40	350.55	Auckland
76	50	5.395833333	47	351.97	Auckland
78	50	5.395833333	40	347.25	Auckland
99	50	5.395833333	46	352.14	Auckland
64	50	5.604166667	49	357.92	Auckland
14	50	6	43	346.83	Auckland
29	50	6	50	351.62	Auckland
39	50	6	48	350.98	Auckland
40	50	6	50	351.31	Auckland
59	50	6	50	353.64	Auckland
82	50	6	50	336.07	Auckland
90	50	6.395833333	50	347.63	Auckland
14a	50	5.604166667	50	352.18	Tauranga
43	50	5.604166667	42	349.2	Tauranga
48	50	5.604166667	50	346.09	Tauranga
68	50	5.604166667	50	343.32	Tauranga
78	50	5.604166667	50	349.4	Tauranga
3	50	6	49	341.5	Tauranga
9	50	6	50	342.61	Tauranga
23	50	6	50	339.37	Tauranga
33	50	6	50	368.56	Tauranga
58	50	6	46	335.1	Tauranga
63	50	6	50	341.91	Tauranga
73	50	6	50	343.67	Tauranga
83	50	6	44	345.86	Tauranga
88	50	6	41	336.7	Tauranga
38	50	6.395833333	47	341.35	Tauranga
28	50	6.604166667	50	329.36	Tauranga
53	50	7.395833333	38	335.43	Tauranga
93	50	8	45	354.71	Tauranga
98	50	8	46	326.4	Tauranga
30	60	4	40	361.08	Auckland
54	60	5	45	351.77	Auckland
55	60	5	38	354.73	Auckland
100	60	5	33	322.23	Auckland
77	60	5.395833333	38	347.09	Auckland
15	60	5.604166667	58	352.11	Auckland
46	60	5.604166667	46	353.4	Auckland
65	60	5.604166667	49	359.92	Auckland
10	60	6	53	353.24	Auckland
20	60	6	60	355.31	Auckland
41	60	6	60	353.29	Auckland
42	60	6	59	355.23	Auckland
60	60	6	58	341.02	Auckland
72	60	6	57	347.56	Auckland
83	60	6	57	350.71	Auckland
91	60	6	59	354.9	Auckland
103	60	6	45	365.22	Auckland
86	60	6.395833333	48	348	Auckland
102	60	6.395833333	37	331.33	Auckland
3	60	7	46	351.8	Auckland
34	60	5.395833333	44	347.35	Tauranga
89	60	5.395833333	48	342.96	Tauranga
94	60	5.395833333	46	344.11	Tauranga
2	60	5.604166667	50	342.61	Tauranga
44	60	5.604166667	46	333.93	Tauranga
49	60	5.604166667	60	349.03	Tauranga
69	60	5.604166667	59	348.83	Tauranga
79	60	5.604166667	52	357.41	Tauranga
14b	60	6	60	350.64	Tauranga
24	60	6	58	350.39	Tauranga
59	60	6	60	349.28	Tauranga
64	60	6	60	356.91	Tauranga
84	60	6	50	334.84	Tauranga
99	60	6	52	342.32	Tauranga
29	60	6.604166667	59	351.59	Tauranga
19	60	7	48	333.98	Tauranga
39	60	8	46	326.51	Tauranga
10	60	8.395833333	41	319.41	Tauranga
74	60	8.395833333	42	327.15	Tauranga
