# Supplementary material for: Diet‐Induced Developmental and Morphological Plasticity in a Thelytokous Predatory Mite Amblyseius herbicolus (Chant) (Acari: Phytoseiidae)
Source: Ecol Evol. 2025 Oct 12;15(10):e72280. doi: 10.1002/ece3.72280 (PMC12516015; doi:10.1002/ece3.72280)
Supplement: Supplementary file 2 — Appendix S2: ece372280‐sup‐0002‐AppendixS2.csv. [file ECE3-15-e72280-s003.csv]

id	prey	suv	origin		Id = the individual identification number
2	20	0	Auckland		prey = number of prey eggs given
6	20	0	Auckland		suv = survived to adulthood (1) or dead before reaching maturity (0)
11	20	0	Auckland		origin = Place of the initial collection
16	20	0	Auckland
21	20	0	Auckland
26	20	0	Auckland
31	20	0	Auckland
34	20	0	Auckland
35	20	0	Auckland
36	20	0	Auckland
51	20	0	Auckland
56	20	0	Auckland
61	20	0	Auckland
68	20	0	Auckland
73	20	0	Auckland
79	20	0	Auckland
84	20	0	Auckland
87	20	0	Auckland
92	20	0	Auckland
96	20	0	Auckland
4	30	1	Auckland
7	30	1	Auckland
12	30	1	Auckland
22	30	1	Auckland
27	30	1	Auckland
32	30	1	Auckland
33	30	1	Auckland
43	30	1	Auckland
52	30	1	Auckland
57	30	1	Auckland
62	30	1	Auckland
69	30	0	Auckland
74	30	0	Auckland
80	30	0	Auckland
85	30	0	Auckland
88	30	0	Auckland
93	30	0	Auckland
97	30	0	Auckland
105	30	0	Auckland
106	30	0	Auckland
5	40	1	Auckland
8	40	1	Auckland
18	40	1	Auckland
23	40	1	Auckland
28	40	1	Auckland
37	40	0	Auckland
38	40	1	Auckland
44	40	0	Auckland
48	40	1	Auckland
53	40	1	Auckland
58	40	1	Auckland
63	40	1	Auckland
67	40	1	Auckland
70	40	1	Auckland
81	40	1	Auckland
89	40	1	Auckland
94	40	1	Auckland
98	40	1	Auckland
101	40	1	Auckland
104	40	1	Auckland
1	50	1	Auckland
9	50	1	Auckland
14	50	1	Auckland
19	50	1	Auckland
24	50	1	Auckland
29	50	1	Auckland
39	50	1	Auckland
40	50	1	Auckland
45	50	1	Auckland
49	50	1	Auckland
59	50	1	Auckland
64	50	1	Auckland
66	50	1	Auckland
71	50	1	Auckland
76	50	1	Auckland
78	50	1	Auckland
82	50	1	Auckland
90	50	1	Auckland
95	50	0	Auckland
99	50	1	Auckland
3	60	1	Auckland
10	60	1	Auckland
15	60	1	Auckland
20	60	1	Auckland
30	60	1	Auckland
41	60	1	Auckland
42	60	1	Auckland
46	60	1	Auckland
54	60	1	Auckland
55	60	1	Auckland
60	60	1	Auckland
65	60	1	Auckland
72	60	1	Auckland
77	60	1	Auckland
83	60	1	Auckland
86	60	1	Auckland
91	60	1	Auckland
100	60	1	Auckland
102	60	1	Auckland
103	60	1	Auckland
2	60	1	Tauranga
1	40	1	Tauranga
3	50	1	Tauranga
7	30	1	Tauranga
9	50	1	Tauranga
14a	50	1	Tauranga
12	30	1	Tauranga
13	40	1	Tauranga
14b	60	1	Tauranga
10	60	1	Tauranga
17	40	1	Tauranga
22	40	1	Tauranga
23	50	1	Tauranga
24	60	1	Tauranga
27	40	1	Tauranga
19	60	1	Tauranga
34	60	1	Tauranga
37	40	1	Tauranga
28	50	1	Tauranga
29	60	1	Tauranga
32	40	1	Tauranga
33	50	1	Tauranga
42	40	1	Tauranga
43	50	1	Tauranga
44	60	1	Tauranga
48	50	1	Tauranga
49	60	1	Tauranga
38	50	1	Tauranga
56	30	1	Tauranga
41	30	1	Tauranga
52	40	1	Tauranga
58	50	1	Tauranga
59	60	1	Tauranga
61	30	1	Tauranga
63	50	1	Tauranga
64	60	1	Tauranga
68	50	1	Tauranga
69	60	1	Tauranga
67	40	1	Tauranga
39	60	1	Tauranga
71	30	1	Tauranga
72	40	1	Tauranga
73	50	1	Tauranga
77	40	1	Tauranga
78	50	1	Tauranga
79	60	1	Tauranga
53	50	1	Tauranga
89	60	1	Tauranga
94	60	1	Tauranga
81	30	1	Tauranga
82	40	1	Tauranga
83	50	1	Tauranga
84	60	1	Tauranga
86	30	1	Tauranga
88	50	1	Tauranga
97	40	1	Tauranga
99	60	1	Tauranga
74	60	1	Tauranga
93	50	1	Tauranga
98	50	1	Tauranga
4	40	0	Tauranga
5	20	0	Tauranga
6	20	0	Tauranga
8	30	0	Tauranga
11	20	0	Tauranga
15	20	0	Tauranga
16	30	0	Tauranga
20	20	0	Tauranga
21	30	0	Tauranga
25	20	0	Tauranga
26	30	0	Tauranga
30	20	0	Tauranga
31	30	0	Tauranga
35	20	0	Tauranga
36	30	0	Tauranga
40	20	0	Tauranga
45	20	0	Tauranga
47	40	0	Tauranga
50	20	0	Tauranga
51	30	0	Tauranga
55	20	0	Tauranga
57	40	0	Tauranga
60	20	0	Tauranga
62	40	0	Tauranga
65	20	0	Tauranga
66	30	0	Tauranga
70	20	0	Tauranga
75	20	0	Tauranga
76	30	0	Tauranga
80	20	0	Tauranga
85	20	0	Tauranga
90	20	0	Tauranga
91	30	0	Tauranga
92	40	0	Tauranga
95	20	0	Tauranga
96	30	0	Tauranga
100	50	0	Tauranga
