# Supplementary material for: Diet‐Induced Developmental and Morphological Plasticity in a Thelytokous Predatory Mite Amblyseius herbicolus (Chant) (Acari: Phytoseiidae)
Source: Ecol Evol. 2025 Oct 12;15(10):e72280. doi: 10.1002/ece3.72280 (PMC12516015; doi:10.1002/ece3.72280)
Supplement: Supplementary file 3 — Appendix S3: ece372280‐sup‐0003‐AppendixS3.csv. [file ECE3-15-e72280-s001.csv]

#	prey	con	dl	Origin	dw	setae	j1	j3	j1:j3	j4	j5	j6	j3:j6	z2	z4	z5	s4	s4:j1	r3	J2	J5	Z1	Z4	Z5	Z5:Z4	S2	S4	S5	R1	sl	sw	st1	st2	st3	st4	el	ew	st5	vl	vw	JV1	ZV2	ZV3	JV2	JV2:ZV2	JV4	JV5	ZV1	gv3-gv3
1	50	45	340.4	Auckland	200.28	17	37.02	36.85	1	7.25	5.12	8.5	4.34	10.78	9.66	4.5	90.13	2.43	12.08	7.37	6.75	9.73	89.06	228.51	2.57	11.53	10.21	9.72	7.98	75.7	72.09	36.28	30.05	24.51	24.79	106.44	63.92	29.6	107.67	48.95	19.12	16.51	8.34	22.34	1.35	6.81	50.57	14.87	24.99
3	60	46	351.8	Auckland	214.13	17	35.45	40.09	0.88	5.57	6.62	8.53	4.7	13	10.07	6.11	100.38	2.83	18.85	9.04	7.23	11.37	98.46	251.74	2.56	11.05	10.2	4.66	9.8	79.33	71.37	36.93	30.12	33.18	30.69	109.61	60.79	26.8	120.37	45.86	20.76	15.62	8.11	21.01	1.35	7.84	50.43	14.08	24.7
4	30	25	332.69	Auckland	197.39	17	35.25	37.73	0.93	4.21	4.96	7.67	4.92	13.89	9.17	6.56	91.38	2.59	12.37	10.61	7.06	8.41	98.63	244.92	2.48	9.21	12.73	7.39	8.61	77.34	70.99	34.38	27.64	28.71	25.44	115.78	68.33	27.58	116.4	50.68	20.77	16.28	7.6	18.01	1.11	8.04	59.91	16.37	24.89
5	40	40	368.93	Auckland	202.67	17	36.74	40.74	0.9	8.17	5.95	7.29	5.59	11.87	9.82	8.66	90.67	2.47	16	8.73	7.64	6.3	99.15	251.67	2.54	10.4	9.48	8.57	9.39	72.17	74.94	38.15	32.39	30.84	26.53	113.72	62.81	22.79	117.01	50.12	19.71	16.99	9.9	20.47	1.2	7.67	51.61	14.03	27.37
7	30	30	342.02	Auckland	205.62	17	33.89	34.76	0.97	4.88	3.99	6.98	4.98	10.53	10.25	4.93	86.07	2.54	11.32	6.9	8.23	8.61	93.63	232.55	2.48	8.63	9.56	10.41	7.94	73.99	70.35	29.91	27.95	22.13	23.13	107.03	63.16	25.62	102.15	45.29	18.13	15.54	7.73	18.64	1.2	7.11	47.89	11.09	26.02
8	40	40	329.72	Auckland	192.3	17	33.35	35.11	0.95	3.99	4.38	7.06	4.97	9.22	8.71	4.68	85.94	2.58	9.9	6.73	7.95	8.09	91.89	235.38	2.56	8.41	9.16	9.17	9.88	74	68.51	28.94	29.21	27.65	25.57	101.85	62.14	25.64	95.05	44.43	17.52	14.69		20.68	1.41	8.56	51.02	13.23	23.58
9	50	41	343.76	Auckland	188.72	17	32.28	34.07	0.95	4.77	5.51	4.66	7.31	8.66	8.9	5.51	88.08	2.73	6.36	6.9	9.6	10.38	88.62	230.23	2.6	9.44	11.05	9.3	7.25	78.46	71.62	33.35	30.99	27.93	23.18	105.33	61.57	24.49	105.64	46.22	21.11	13.68	6.73	19.04	1.39	9.5	50.68	13.28	24.13
10	60	53	353.24	Auckland	191.46	17	34.07	33.49	1.02	3.49	5.09	7.72	4.34	12.5	6.04	6.04	88.49	2.6	12.26	7.89	8.93	10.36	87.8	234.92	2.68	10.83	10.39	8.6	9.15	78.71	68.93	33.74	26.65	29.24	27.36	104.78	62.7	26.44	105.91	45.45	19.53	14.71	6.94	20.65	1.4	9.82	54.07	13.22	26.47
12	30	30	342.14	Auckland	184.02	17	33.86	34.45	0.98	4.59	5.26	5.8	5.94	11.68	10	6.57	88.1	2.6	12.55	7.16	8.75	12.03	90.6	236.05	2.61	8.43	9.95	9.33	7.26	72.23	71.12	33.57	22.37	23.71	22.73	104.87	61	24.49	106.66	45.95	19.77	15.06	8.57	19.06	1.27	10.28	51.71	15.77	23.53
14	50	43	346.83	Auckland	189.71	17	35.97	35.44	1.01	5.54	4.12	7.95	4.46	12.77	12.47	6.43	89.87	2.5	12.33	9.86	9.18	11.02	94.74	238.77	2.52	11.62	9.95	8.8	10.54	75.89	68.95	33	29.25	26.06	20.62	109.68	60.42	29.29	102.2	47.1	24.98	15.76	6.98	20.58	1.31	5.23	52.16	12.2	23.91
15	60	58	352.11	Auckland	194.44	17	35.57	37.3	0.95	4.11	6.12	6.98	5.34	11.07	11.8	6.73	90.5	2.54	11.72	9.35	9.5	11.51	92.24	243.22	2.64	12.59	10.29	10.31	8.99	78.07	73.47	34.48	31.64	28.68	21.81	111.73	61.66	28.66	104.75	45.45	19.25	15.03	8.34	20.3	1.35	7.73	50.48	12.86	26.48
18	40	40	338.67	Auckland	192.55	17	35.28	35.58	0.99	5.34	5.91	5.23	6.8	12.38	8.98	6.07	89.55	2.54	11.72	10.56	8.93	8.74	90.49	237	2.62	11.35	10.31	9.79	8.07	79.41	69.91	36.24	26.17	30.5	23.67	108.67	63.41	27.47	109.27	46.92	21.92	14.7	6.73	21.23	1.44	7.45	53.3	15.79	26.05
19	50	42	350.54	Auckland	187.36	17	37	37.45	0.99	4.93	5.64	7.36	5.09	11.49	5.69	7.25	86	2.32	14.88	9.98	9.03	11.08	91.21	240.93	2.64	10.38	10.75	8.89	8.23	76.16	70.7	34.68	32.8	23.19	24.6	109.11	61.42	27.45	108.98	46.92	21.04	14.33	8.89	21.23	1.48	10.42	52.92	13.94	29.52
20	60	60	355.31	Auckland	201.8	17	34.96	39.9	0.88	3.36	6.15	7.22	5.53	11.8	11.31	5.94	90.61	2.59	15.95	9.72	10.45	11.04	90.12	239.26	2.65	10.67	10.74	8.93	10.81	79.62	73.9	33.78	30.2	28.91	28.95	107.96	63.89	28.16	114.48	49.24	20.49	15.39	9.3	22.84	1.48	8.58	55.39	13.2	27.23
22	30	30	337.78	Auckland	187.81	17	34.15	36.26	0.94	4.29	5.06	7.22	5.02	12.98	9.07	6.43	89.5	2.62	12.77	10.28	11.37	9.96	88.43	240.03	2.71	12.11	13.15	7.16	11.41	72.26	68.86	33.04	26.26	24.1	24.47	104.77	63.59	26.6	111.93	45.57	17.58	15.24	7.46	19.51	1.28	6.93	53.27	12.77	23.98
23	40	40	357.78	Auckland	203.57	17	35.44	37.77	0.94	5.77	5.82	6.75	5.6	11.72	10.4	6.27	87.45	2.47	12.78	9.79	9.71	10.22	91.04	239.89	2.63	13.35	13.29	9.03	8.9	77.4	73.44	31.31	27.58	26.9	27.1	108.57	66.85	29.17	116.79	47.87	19.29	16.68	6.3	20.25	1.21	6.93	49.34	11.05	26.92
24	50	26	353.21	Auckland	188.58	17	34.58	38.77	0.89	5.06	5.62	7.83	4.95	13.7	9	7.4	79.39	2.3	8.93	9.98	9.73	10.01	90.15	244.08	2.71	10.96	10.09	9.3	8.99	77.84	72.05	37.92	29.61	28.09	24.1	113.53	60.49	28.01	108.62	48.07	18.01	13.23	7.65	20.02	1.51	8.26	52.67	14.15	26.55
27	30	30	345.28	Auckland	192.48	17	39.38	36.56	1.08	4.02	4.78	6.59	5.55	11.96	10.59	6.15	88.02	2.24	12.59	9.86	10.17	10.84	90.01	224.79	2.5	10.64	11.64	10.4	6.9	76.3	68.16	35.63	29.29	27.59	26.46	105.61	62.48	26	108.4	46.5	20.24	16.86	6.12	21.1	1.25	7.16	53.03	12.21	26.86
30	60	40	361.08	Auckland	199.48	17	36.01	36.01	1	6.15	6.3	6.97	5.17	12.76	10.46	6.36	89.67	2.49	13.01	9.48	9.52	11.18	92.17	237.73	2.58	11.38	11.13	10.2	10.89	79.2	71.32	37.45	29.29	30.21	26.52	108.59	61.28	26.93	109.85	50.27	22.53	17.38	9.71	22.77	1.31	8.14	52.29	15.23	28.35
32	30	30	343.72	Auckland	192.37	17	35.12	37.75	0.93	4.55	6.87	4.35	8.68	13.02	12.03	5.47	84.78	2.41	11.05	8.52	7.67	10.63	90.48	239.79	2.65	9.48	9.42	8.61	11.65	86.83	70.53	39.8	25.5	28.77	22.99	105.6	61.24	28.34	101.72	44.6	18.28	13.58	6.73	21.48	1.58	7.55	47.07	11.94	25.63
33	30	30	352.78	Auckland	196.57	17	35.56	36.01	0.99	7.74	5.34	8.12	4.43	13.06	9.98	6.68	89.98	2.53	11.43	8.75	9.52	10.44	97.94	235.27	2.4	10.28	10.13	10.16	8.65	79.62	71.19	37.47	31.48	28.55	24.95	107.36	62.23	22.03	104.87	48.67	20.88	15.37	8.14	20.52	1.34	7.39	50.56	14.39	26.11
38	40	35	338.3	Auckland	185.92	17	34.94	35.59	0.98	4.94	5.28	6.38	5.58	10.95	8.57	5.51	83.03	2.38	14.62	8.75	8.87	7.87	85.84	233.69	2.72	8.35	10.72	7.55	8.77	76.65	72.07	30.44	29.34	27.58	20.56	106.97	62.24	25.74	104.23	46.63	21.21	15.1	7.44	21.96	1.45	9.18	51.81	13.16	24.54
39	50	48	350.98	Auckland	195.04	17	34.49	36.73	0.94	6.98	6.5	7.89	4.66	12.31	7.11	5.13	87.52	2.54	12.99	8.52	9.98	10.74	94.1	241.42	2.57	11.89	10.11	11.03	11.46	80.44	71.01	34.63	29.48	26.15	25.96	112.28	62.1	27.74	107.06	51.33	19.56	16	9.14	22.32	1.4	10.09	53.08	14.83	25.63
40	50	50	351.31	Auckland	197.87	17	35.07	37.88	0.93	6.93	4.35	7.13	5.31	12.67	14.54	7.94	91.47	2.61	13.27	9.92	9.09	10.65	91.49	243.3	2.66	11.77	10.16	9.73	7.95	76.76	69.62	37.2	31.74	30.57	28.84	113.54	62.72	28.3	108.14	48.43	21.92	16.01	10.35	23.55	1.47	8.5	53.05	15.01	21.84
41	60	60	353.29	Auckland	195.05	17	36.83	37.65	0.98	4.63	6.24	7.86	4.79	11.27	8.01	7.44	87.18	2.37	14.37	9.86	9.48	8.09	90.12	238.81	2.65	12.67	13.5	11.02	10.62	77.35	73.05	40	24.8	32.52	27.47	108.01	63.31	29.49	109.96	52.22	19.8	15.96	8.34	20.52	1.29	9.16	52.44	14.36	24.59
42	60	59	355.23	Auckland	184.13	17	36.39	34.64	1.05	6.02	5.84	6.38	5.43	13.2	8.39	7.95	82.88	2.28	15.59	7.56	7.97	9.32	89.01	233.86	2.63	10.16	10	7.55	8.23	76.37	70.08	33.78	28.8	26.34	24.9	106.63	61.9	25.5	106.63	45.49	20.16	15.61	6.14	21.16	1.36	8.87	54.67	13.4	25.46
43	30	30	350.74	Auckland	197.84	17	36.23	36.52	0.99	7.72	6.6	8.5	4.3	12.85	11.75	6.76	90.91	2.51	12.72	9.65	9.36	13.15	100.14	242.35	2.42	11.13	9.9	9.98	12.23	80.29	71.25	37.76	26.73	32.61	27.95	110.37	63.79	24.84	106.83	51.74	23.11	18.87	10.39	22.19	1.18	11.65	54.98	17.73	24.53
45	50	40	350.55	Auckland	201.05	17	37.22	36.89	1.01	5.64	7.35	7.04	5.24	12.83	8.04	6.09	89.86	2.41	13.2	11.8	10.41	10.54	93.57	242.87	2.6	12.64	9.3	11.64	10.28	84.84	72.46	35.55	33.94	30.63	27.42	109.53	61.42	29.87	112.68	47.39	20.1	17.7	9.74	21.69	1.23	8.22	54.23	14.84	25.45
46	60	46	353.4	Auckland	196.53	17	34.57	37.83	0.91	3.99	5.41	9.38	4.03	13.15	7.64	6.49	89.08	2.58	14.12	10.28	9.6	9.57	88.77	234.05	2.64	10.6	12.21	9.24	10.12	77.48	72.02	35.98	30.6	28.12	28.21	108.13	59.27	25.99	108.61	47.26	20.83	14.48	8.76	22.62	1.56	13.99	53.62	13.91	26.82
48	40	40	351.96	Auckland	201.64	17	36.3	39.06	0.93	7.95	6.49	8.23	4.75	13.65	10.83	6.39	88.42	2.44	13.16	10.34	9.65	11.01	96.19	236.62	2.46	12.59	12.77	12.26	11.52	80.77	71.91	34.79	28.5	26.09	26.57	110.62	63.16	26.69	113.04	49.06	21.42	17.99	9.3	23.32	1.3	8.87	53.3	15.16	25.08
49	50	43	343.24	Auckland	196.1	17	34.62	38.92	0.89	6.71	4.94	8.4	4.63	14.51	12.49	6.87	92.11	2.66	13.76	10.65	8.5	10.53	97.01	246.06	2.54	11.7	11.21	11.94	11.61	75.22	70.13	34.41	30.47	30.77	29.7	111.8	56.44	27.36	112.03	47.79	19.17	16.57	11.33	23.53	1.42	10.72	49.6	14.11	26.59
52	30	30	335.46	Auckland	192.92	17	37.26	36.35	1.03	7.8	5.71	9.42	3.86	12.32	11.93	8.13	84.98	2.28	12.84	7.49	9.6	13.63	92.73	231.91	2.5	11.41	12.57	9.09	10.09	77.73	70.11	36.96	29.64	29.99	20.73	107.62	64.28	27.96	109.55	45.65	19.76	15.9	6.3	19.35	1.22	8.8	53.63	13.96	28.62
53	40	40	349.6	Auckland	199.43	17	35.4	38.12	0.93	6.18	5.2	7.27	5.24	11.62	10.7	5.64	90.54	2.56	10.32	9.42	7.83	10.12	88.7	240.54	2.71	10.83	10.34	9.75	10.54	78.37	70.74	38.92	27.9	27.5	28.72	109.34	62.63	27.9	115.34	48.78	20.63	15.39	10.41	21.86	1.42	10.27	50.35	14.93	25.38
54	60	45	351.77	Auckland	198.16	17	35.99	35.79	1.01	6.79	6.71	8.52	4.2	12.74	11.51	7.74	89.69	2.49	14.24	8.75	9.07	11.04	96.33	231.94	2.41	13.47	11.44	9.88	15.36	77.44	71.32	35.62	29.85	25.44	24.68	111.75	61.98	25.81	109.49	49.33	20.52	15.87	9.25	22.15	1.4	7.04	47.04	15.47	27.95
55	60	38	354.73	Auckland	194.16	17	36.97	37.05	1	6.79	7.14	8.04	4.61	12.93	11.99	5.64	89.74	2.43	10.81	8.82	9.3	10.65	96.45	240.25	2.49	11.42	10.93	9.44	8.7	80	73.01	36.43	30.79	28.43	28.35	110.14	62.68	30.31	113.75	47.74	25.2	15.29	10.56	23.79	1.56	9.75	54.89	14.22	25.2
57	30	30	346.78	Auckland	195.81	17	34.86	37.3	0.93	4.36	4.41	8.08	4.62	12.45	8.57	5.21	84.73	2.43	13.19	9.95	9.08	10.65	88.04	235.14	2.67	11.64	9.5	9.32	9.79	76.32	71.19	39.35	30.09	25.79	27.51	109.11	61.82	24.29	107.35	46.83	19.51	17.56	6.3	20.06	1.14	9.3	49.69	15.37	26.2
58	40	40	352.25	Auckland	192.72	17	34.19	38.82	0.88	5.44	7.34	8	4.85	12.53	10.96	4.79	86.53	2.53	10.96	9.18	9.59	9.73	89.14	236.03	2.65	11.12	10.81	8.74	9.5	77.25	70.79	33.41	27.15	28.24	27.51	108.09	67.61	25.32	110.72	49.06	20.77	15.06	7.27	22.29	1.48	9.5	54.19	13.57	27.85
59	50	50	353.64	Auckland	195.26	17	34.67	37.66	0.92	5.82	6.5	7.64	4.93	12.98	10.13	7.34	85.17	2.46	14.05	8.65	9.95	12.22	85.35	239.36	2.8	10.8	10.28	12.77	8.87	78.22	72.06	33.41	28.41	30.65	29.69	112.58	61.53	27.37	112.69	49.72	19.56	15.66	7.4	22.21	1.42	8.93	55.38	17.91	25.32
60	60	58	341.02	Auckland	195.38	17	35.85	35.52	1.01	7.39	5.61	7.74	4.59	12.04	9.16	7.09	89.07	2.48	14.79	10.45	8.82	7.46	92.02	243.62	2.65	12.54	11.07	10.84	10.52	81.21	70.92	38.73	29.39	31.33	25.72	108.27	56.02	28.76	111.45	44.35	19.08	17.55	7.64	20.87	1.19	6.87	45.3	13.65	26.45
62	30	30	345.17	Auckland	197.12	17	35.02	38.23	0.92	5.13	5.23	5.44	7.03	14.74	10.45	6.43	93.99	2.68	13.19	11.38	8.76	12.14	93.2	242.12	2.6	8.87	11.66	9.49	11.28	78.88	74.52	38.42	33.91	30.89	25.59	106.81	57.59	28.43	112.01	46.77	21.22	17.83	10.6	22.98	1.29	7.13	47.1	15.72	23.59
63	40	39	356.54	Auckland	194.15	17	36.16	35.06	1.03	5.16	5.74	7.13	4.92	13.54	10.47	7.86	82.89	2.29	13.15	8.46	9.16	11.02	91.72	217.22	2.37	10.7	12.3	9.87	9.3	77.12	71.38	34.22	31.96	24.83	26.91	110.55	59.94	27.8	112.67	49.54	20.65	15.18	7.34	22.07	1.45	10.34	46.32	12.4	28.26
64	50	49	357.92	Auckland	197.2	17	35.5	38.5	0.92	6.87	5.88	5.87	6.56	11.05	11.51	5.71	88.76	2.5	10.85	9.22	10.39	10.4	90.43	231.21	2.56	12.23	12.29	11.6	10.7	77.28	70.59	36.08	31.86	28.58	21.5	110.56	59.59	23.82	109.81	46.43	19.46	15.52	9.3	22.45	1.45	9.12	48.82	14.17	27.62
65	60	49	359.92	Auckland	196.27	17	37.05	38.44	0.96	5.58	5.88	7.79	4.93	10.91	12.24	6.45	90.88	2.45	11.89	9.03	8.46	12.01	95.3	236.68	2.48	12.23	10.34	11.05	12.16	78.03	73.41	32.01	33.06	29.52	26.75	108.05	62.38	27.37	114.43	49.44	23.52	15.58	7.83	20.73	1.33	9.86	50.54	14.49	29.41
66	50	50	363.59	Auckland	203.65	17	35.98	35.9	1	4.59	5.51	7.72	4.65	12.09	9.67	8.3	91.56	2.54	13.04	9.8	10.54	9.12	94.03	234.15	2.49	10.16	13.4	10.84	8.63	77.75	72.88	36.73	31.47	30.59	25.47	113.21	62.35	24.69	116.42	46.3	22.24	16.01	9.12	22.44	1.4	9.04	53.05	13.65	26.12
67	40	40	343.7	Auckland	193.74	17	39.22	38.78	1.01	4.68	5.88	6.71	5.78	12.73	10.71	7.45	91.23	2.33	12.77	8.07	9.88	10.94	94.12	247.78	2.63	11.62	10.54	10.18	9.79	77.59	72.52	32.84	28.23	29.93	27.28	109.59	64.02	29.05	115.29	44.31	21.43	16.15	10.61	21.11	1.31	9.53	57.64	15.18	25.03
70	40	40	352.91	Auckland	196.04	17	35.52	38.7	0.92	5.88	5.47	8.12	4.77	12.53	10.43	6.71	90.16	2.54	12.61	10.09	10.01	9.18	94.59	237.73	2.51	10.63	9.58	10.09	10.4	74.3	71.91	34.56	27.29	30.29	22.33	109.55	62.86	25.71	112.82	46.19	20.85	15.53	7.27	20.81	1.34	7.39	52.77	13.44	26.67
71	50	46	350.9	Auckland	197.85	17	34.56	37.47	0.92	7.06	6.03	8.09	4.63	13.02	9.5	6.43	89.94	2.6	13.8	10.7	10.31	11.42	94.9	238	2.51	11.31	10.56	10.11	9.58	74.33	70.43	37.62	26.99	28.37	26.86	107.1	64.34	26.27	112.2	45.3	19.81	16.88	7.39	20.76	1.23	6.98	53.58	13.15	25.73
72	60	57	347.56	Auckland	198.62	17	32.1	37.72	0.85	5.68	4.9	7.7	4.9	11.35	7.93	4.93	90.97	2.83	14.63	9.18	8.57	11.05	97.53	243.91	2.5	11.89	10.01	8.56	10.44	76.34	72.04	36.24	30.03	27.51	26.85	111.2	60.5	21.49	113.02	50.12	19.07	17.72	8.66	21.95	1.24	8.4	53.87	14.14	25.12
76	50	47	351.97	Auckland	198.57	17	35.9	40.42	0.89	6.05	5.8	7.25	5.58	13.73	10.81	6.49	87.97	2.45	10.7	8.83	10.13	11.62	98.21	249.48	2.54	9.52	7.86	9.86	9.69	78.28	72.98	33.94	24.78	29.49	26.58	111.62	65.56	27.37	114.79	46.35	20.36	16.98	7.95	22.66	1.33	8.35	52.51	14.21	25.8
77	60	38	347.09	Auckland	198.15	17	33.67	38.81	0.87	6.68	4.45	8.12	4.78	12.05	8.49	6.19	92.92	2.76	14	10.94	9	11.45	100.37	241.21	2.4	9.48	11.33	8.61	8.22	77.74	71.46	39.06	30.32	26.48	27.63	111.91	55.41	29.67	113.14	46.18	20.82	16.79	10.51	20.14	1.2	7.99	46.02	14.08	26.15
81	40	40	354.86	Auckland	197.62	17	35.29	36.94	0.96	5.84	6.27	8.23	4.49	11.49	12.09	4.6	89.94	2.55	13.63	8.49	8.99	12.24	88.76	236.45	2.66	8.09	10.4	9.9	9.73	76.83	72.12	36.35	32	28.65	26.23	110.72	61.54	27.61	112.25	42.95	20.16	17.22	7.95	21.96	1.28	6.19	52.53	12.45	23.93
82	50	50	336.07	Auckland	200.12	17	36.24	37	0.98	7.27	4.63	6.93	5.34	11.91	9.6	5.61	86	2.37	10.85	9.17	9.8	10.91	94.76	241.58	2.55	12.24	10.54	10.4	11.91	78.88	70.38	36.59	33.17	31.22	25.44	107.33	56.6	24.03	106.77	46.19	19.91	15.61	8.76	23.08	1.48	8.57	51.47	14.13	26.32
83	60	57	350.71	Auckland	197.68	17	32.61	36.94	0.88	4.59	5.82	7.74	4.77	12.17	10.16	5.21	88.04	2.7	13.58	9.96	10.09	12.23	91.87	242.05	2.63	9.12	10.11	10.31	10.01	76.49	70.45	36.66	31.42	26.41	27.77	106.82	62.75	26.55	110.08	45.88	20.2	15.35	8.62	21.23	1.38	10.68	56.03	15.22	27.83
86	60	48	348	Auckland	191.44	17	35.26	35.06	1.01	6.45	7.84	8.56	4.1	13.13	11.72	5.84	92.67	2.63	15.21	10.68	10.51	10.45	95.38	229.02	2.4	12.37	10.63	9.88	9.72	81.49	73.89	33.94	30.24	30.33	27.51	112.59	61.34	29.77	114.06	50.15	21.51	15.19	8.23	21.73	1.43	7.5	53.34	14.05	25.43
90	50	50	347.63	Auckland	193.27	17	37.19	39.4	0.94	4.63	5.5	8.26	4.77	10.39	10.7	5.75	91.24	2.45	13.96	9.08	9.03	11.8	89.11	243.16	2.73	10.39	13.63	8.35	9.06	78.22	73.76	37.19	30.68	25.71	22.16	108.3	63.91	27.21	109.41	45.2	18.96	14.79	6.73	23.79	1.61	7.66	53.82	11.68	27.27
91	60	59	354.9	Auckland	196.76	17	35.08	38.05	0.92	4.17	5.94	7.56	5.03	10.26	8.57	5.22	88.31	2.52	12.98	8.34	8.91	10.68	91.63	237.26	2.59	11.24	11.32	10.25	9.71	77.62	73.79	36.7	29.09	28.08	25.67	111.37	65.69	25.46	112.06	45.15	20.8	15.45	9.2	21.13	1.37	8.35	52.23	13.62	28.3
94	40	40	341.66	Auckland	185.83	17	32.82	36.59	0.9	6.45	4.41	5.64	6.49	12.45	12.15	6.79	84.73	2.58	12.87	9.03	9.16	11.28	86.65	238.61	2.75	11.41	10.13	9.3	9.03	71.37	68.1	31.53	26.64	27.96	27.48	104.77	62.19	28.7	106.54	44.89	21.03	14.68	6.42	22.26	1.52	7.04	56.78	13.9	23.79
98	40	40	338.49	Auckland	191.81	17	36.7	36.62	1	4.59	5.88	8.32	4.4	11.46	10.77	7.44	87.89	2.39	14.96	11.6	8.89	11.64	95.04	238.32	2.51	10.52	11.68	10.94	9.71	77.29	70.31	34.11	31.41	30.84	23.2	106.82	63.88	29	109.18	43.64	20.34	16.01	8.23	22.09	1.38	7.74	53.57	13.64	25.74
99	50	46	352.14	Auckland	191.63	17	35.02	37.61	0.93	7.79	5.71	7.86	4.78	11.8	9.83	5.94	87.72	2.5	10.62	9.22	8.95	11.89	92.42	233.84	2.53	8.2	11.13	12.54	10.2	75.2	70.88	32.75	28.44	27.95	27.55	105.62	62.05	25.68	109.56	46.62	20.2	15.91	7.59	23.02	1.45	6.3	55.11	14.41	28.67
100	60	33	322.23	Auckland	179.18	17	34.12	36.26	0.94	4.66	5.23	7.78	4.66	12.23	11.37	6.75	94.8	2.78	12.59	9.44	8.75	9.5	95.19	240.29	2.52	10.11	10.99	9.59	14.23	76.13	70.06	33.99	29.3	27.39	27.26	110.24	59.06	29.64	107.03	43.43	18.59	17	6.97	20.69	1.22	7.96	54.24	14.3	23.07
101	40	40	345.29	Auckland	193.07	17	34.41	38.05	0.9	6.1	6.14	7.44	5.11	11.33	10.09	7.44	86.22	2.51	13.6	9.96	8.91	12.41	89.72	238.92	2.66	11.07	11.05	9.79	9.96	76.9	72.41	34.82	29.24	29.31	23.82	109.68	65.37	27.21	104.84	45.84	19.28	16.57	6.03	21.12	1.27	8.53	53.02	14.93	25.16
103	60	45	365.22	Auckland	203.68	17	35.13	37.17	0.95	7.04	6.3	6.97	5.33	11.8	11.08	8.03	93.1	2.65	11.33	8.99	9.79	12.49	93.72	242.51	2.59	9.75	11.68	10.65	10.03	82.6	72.94	35.89	32.32	29.45	27.68	112.5	62.86	26.46	113.32	49.23	20.9	15.84	6.43	21.47	1.36	5.87	56.36	13.23	27.01
104	40	40	342.59	Auckland	185.23	17	34.01	34.71	0.98	6.93	5.94	6.07	5.72	9.77	8.65	5.64	85.98	2.53	14.91	9.12	8.5	10.58	89.7	232.93	2.6	10.51	10.89	9.44	10.44	77.65	71.07	37.08	30.16	27.73	28.43	104.97	59.4	25.62	103.48	44.61	21.16	16.43	7.52	20.52	1.25	8.25	53.68	12.49	25.77
1	40	36	320.71	Tauranga	185.07	17	33.51	36.43	0.92	3.42	4.38	7.39	4.93	10.92	9.81	5.64	88.45	2.64	13.01	9.58	8.61	10.39	97.33	241.24	2.48	11.03	13.64	9.92	9.6	73.44	69.76	30.48	27.59	26.39	25.1	108.52	56.5	26.88	104.87	44.99	18.37	16.57	9.52	19.1	1.15	9.52	49.89	13.82	24.9
2	60	50	342.61	Tauranga	197.53	17	32.43	36.71	0.88	8.57	4.78	8.89	4.13	12.85	5.94	6.73	93.64	2.89	14.58	8.58	9.35	10.43	96.55	240.88	2.49	11.94	12.37	11.31	10.45	76.03	73.37	33.12	29.02	28.36	25.16	107.55	60.45	26.99	110.34	48.51	19.28	14.38	7.27	20.15	1.4	5.62	57.99	14.39	28.19
3	50	49	341.5	Tauranga	199.63	17	35.33	35.6	0.99	7.64	5.35	7.27	4.9	15.06	8.77	7.36	93.84	2.66	13.53	10.27	8.32		98.08	230.68	2.35	11.76	11.89	9.79		77.36	72.51	32.63	30.36	28.6	26.09	110.94	57.73	25.98	114.79	48.92	18.8	15.1	7.8	21.11	1.4	6.3	55.77	13.62	25.23
7	30	30	320	Tauranga	179.2	17	33.09	34.65	0.95	4.94	5.21	8	4.33	11.49	9.82	5.42	84.11	2.54	12.06	7.72	9.05	9.42	85.61	235	2.75	8.65	11.64	8.34	9.3	74.5	66.82	34.95	28.74	26.31	28.88	102.09	54.76	26.73	100.79	43.23	19.09	15.74	7.46	18.96	1.2	8.4	50.52	13.16	24.66
9	50	50	342.61	Tauranga	195.7	17	34.77	37.88	0.92	6.19	4.94	7.94	4.77	14.03	10.56	5.47	93	2.67	15.21	10.06	8.46	11.77	95.16	230.19	2.42	11.96	11.46	11.22	10.67	78.22	72.44	36.1	33.48	28.75	28.4	109.82	55.8	25.58	114.47	45.47	18.69	17.99	9.98	17.99	1	9.95	49.18	13.57	26.63
10	60	41	319.41	Tauranga	187.91	17	33.69	35.95	0.94	6.12	4.68	8.4	4.28	13.06	8.99	7.29	90.05	2.67	11.62	9.86	9.44	10.54	97.1	250.09	2.58	10.84	11.8	8.66	11.41	86.84	67.82	32.68	28.69	27.83	28.41	108.09	55.25	29.46	116.12	47.47	19.84	17.1	9.95	20.31	1.19	7.27	48.95	14.05	24.01
12	30	30	345.63	Tauranga	190.37	17	36.41	37.06	0.98	7.67	4.63	7.95	4.66	11.04	9.2	6.79	92.46	2.54	13.14	10.8	9.38	10.4	98.07	242.85	2.48	9.05	10.41	10.39	7.65	75.18	72.19	34.04	30.3	29.63	26.27	104.3	57.66	31.03	107.13	42.65	20.45	16.99	10.32	20	1.18	10.22	53.95	12.93	24.3
13	40	40	341.8	Tauranga	195.75	17	35.84	36.93	0.97	8.14	5.84	8.61	4.29	14.4	11.53	5.91	90.42	2.52	13.5	8.92	9.79	9.79	99.4	250.81	2.52	11.32	10.35	11.13	10.81	79.06	73.12	34.41	27.27	31.93	26.78	105.9	46.61	29.84	116.84	46.08	18.29	15.18	9.66	21.76	1.43	7.94	51.93	15.65	24.1
14a	50	50	352.18	Tauranga	200.01	17	34.22	35.82	0.96	6.36	6.77	8.82	4.06	13.4	12.54	6.73	86.16	2.52	13.58	9.86	10.13	12.17	92.81	238.75	2.57	10.4	11.41	11.33	8.87	79.58	73.42	37.82	28.23	28.9	25.83	110.97	60.57	26.09	113.15	46.17	20.33	14.79	8.87	23.92	1.62	8.87	7.74	13.74	23.62
14b	60	60	350.64	Tauranga	207.71	17	36.1	38.82	0.93	6.11	6.11	7.97	4.87	14.23	9.05	7.14	96.11	2.66	14.62	9.79	9.56	10.62	91.64	250.94	2.74	11.27	11.38	11.27	8.26	79.98	72.87	32.93	28.63	28.85	29.06	109.84	56.39	28.88	114.68	48.36	20.24	18.54	10.67	22.71	1.22	9.6	50.74	13.95	28.2
17	40	40	336.1	Tauranga	195.43	17	33.46	35.78	0.94	6.07	5.34	6.9	5.19	12.01	9.86	6.38	96.04	2.87	14.38	9.18	8.28	9.86	103.78	238.29	2.3	11.87	11.41	10.77	9.32	76.35	72.1	34.6	31.42	28.56	27.91	108.26	63.85	25.84	108.26	47.62	22.43	13.46	10.16	19.74	1.47	9.8	59.07	15.14	24.13
19	60	48	333.98	Tauranga	196.22	17	34.14	36.8	0.93	6.71	5.41	7.04	5.23	12.42	7.64	5.41	91.45	2.68	13.18	10.44	8.23	12.18	98.82	248.98	2.52	10.81	11.05	9.12	9.06	76.89	70.82	33.96	28.27	25.28	27.98	111.32	59.11	28.2	109.28	45.33	21.73	16.62	8.76	19.72	1.19	9.49	53.93	14.33	26.7
22	40	40	341.72	Tauranga	196.33	17	34.69	39.46	0.88	5.21	4.68	6.79	5.81	15.16	9.3	5.44	98.17	2.83	11.64	8.03	8.23	10.85	98.63	228.67	2.32	12.21	10.88	9.32	9.79	78.58	73.21	35.11	27.15	27.14	27.96	107.3	54.55	20.91	108.06	46.61	19.46	16.82	9.3	20.12	1.2	8.12	56.51	13.54	23.65
23	50	50	339.37	Tauranga	195.04	17	34.13	38.4	0.89	5.01	6.36	6.71	5.72	10.61	7.5	7.4	88.09	2.58	13.69	9.42	9.16	11.25	88.79	240.58	2.71	10.89	11.91	9.07	8.52	78.02	72.68	33.2	27.7	28.2	24.89	106.7	60.1	28.64	105.58	46.13	19.03	16.7	8.46	23.07	1.38	7.66	49.45	13.43	23.93
24	60	58	350.39	Tauranga	199.11	17	32.74	37.01	0.88	5.76	5.94	6.98	5.3	12.39	10.13	6.11	99.13	3.03	13.91	6.45	9.18	10.27	99.14	245.23	2.47	8.66	11.51	8.39	7.29	79.29	74.01	33.99	32.81	27.92	28.09	113.96	58.87	25.59	114.1	49.56	17.47	14.69	8.23	21.66	1.47	6.97	55.99	11.28	24.01
27	40	40	337.57	Tauranga	188.44	17	35.35	36.14	0.98	4.38	4.83	7.14	5.06	14.17	10.53	6.09	96.16	2.72	13.01	7.4	8.87	9.95	98.52	246.82	2.51	11.64	11.41	12.13	7.72	76.81	74.8	32.23	33.22	27.51	24.91	108.58	61.36	23.62	111.7	47.47	19.09	14.82	7.06	18.69	1.26	7.64	48.86	13.28	23.36
28	50	50	329.36	Tauranga	180.62	17	33.36	37.55	0.89	5.35	4.79	6.36	5.9	14.43	9.52	5.62	90.24	2.71	10.4	7.93	8.16	12.13	86.68	231.33	2.67	9.48	11.43	10.56	9.44	76.39	69.23	33.17	29.56	29.65	25.51	105.15	59.25	29.42	108.19	46.06	19.61	16.28	8.87	21.16	1.3	8.46	54.58	15.18	23.41
29	60	59	351.59	Tauranga	198.54	17	32.4	37.33	0.87	4.63	6.03	7.84	4.76	14.11	8.93	5.71	90.02	2.78	11.9	8.66	8.61	9.95	98.51	238.56	2.42	12.68	12.76	9.5	9.19	79.48	75.43	36.11	28.83	26.3	27.66	109.66	58.7	28.43	111.71	49.33	18.11	14.77	7.67	21.55	1.46	7.89	57.9	11.64	23.99
32	40	40	334.55	Tauranga	189.95	17	36.29	35.13	1.03	4.98	5.87	7.89	4.45	13.43	9.35	7.34	94.65	2.61	12.63	8.58	9.86	10.72	100.24	234.69	2.34	10.08	12.01	10.43	9.86	74.6	71.96	34.56	32.8	30.38	23.4	102.42	59.04	27.95	111.3	45.9	20.8	15.74	8.69	21.62	1.37	6.19	52.18	15.88	22.94
33	50	50	368.56	Tauranga		17	34.42	37.32	0.92	4.41	5.21	6.97	5.35	14.7	9.67	5.64	95.19	2.77	14.33	8.23	7.7	10.09	96.7	239.23	2.47	11.34	12.58	10.8	9.6	79.62	74.68	35.16	29.48	29.93	25.25	110.89	61.82	26.5	110.53	48.78	17.67	14.68	8.32	21.42	1.46	7.8	53.53	15.44	22.73
34	60	44	347.35	Tauranga	197.91	17	35.87	38.09	0.94	4.38	5.34	7.06	5.4	13.13	10.94	6.07	92.3	2.57	10.81	8.16	9.3	10.75	98.86	252.77	2.56	11.8	12.06	10.01	10.54	84.21	73.23	35.17	29.24	31.36	30.28	113.21	56.21	29.84	110.75	45.49	21.59	18.16	9.17	22.07	1.22	7.59	50.92	16.28	26.42
37	40	40	343.61	Tauranga	192.51	17	36.09	39.16	0.92	4.59	3.67	8.03	4.88	14.36	9.19	6.48	95.04	2.63	13.23	9.52	8.89	9.96	107.3	254.84	2.38	10.93	11.35	8.23	8.62	79.23	73.73	38.64	29.67	28.49	23.69	112.24	64.51	25.71	108.11	45.87	20.4	14.4	8.93	20.53	1.43	6.49	55.23	15.74	23.67
38	50	47	341.35	Tauranga	196.23	17	36.53	39.39	0.93	5.19	5.21	7.36	5.35	13.88	8.25	6.73	96.2	2.63	13.32	9.09	9.3	9.65	101.37	234.37	2.31	11.64	12.31	10.98	9.95	75.92	72.82	33.62	29.09	30.05	28.33	112.58	60.92	28.88	109.76	48.64	17.81	13.15	8.52	20.78	1.58	5.84	56.01	13.65	23.55
39	60	46	326.51	Tauranga	176.88	17	32.32	35.34	0.91	5.94	5.94	7.83	4.51	10.93	9.03	6.3	86.99	2.69	10.96	7.8	9.42	10.46	93.85	234.88	2.5	8.34	11.9	9.71	8.92	73.43	65.92	37.43	31.63	28	30.08	102.41	58.68	27.83	101.23	44.15	17.83	17.55	6.15	20.03	1.14	4.94	53.7	14.18	21.54
41	30	30	332.1	Tauranga	191.54	17	33.89	35.59	0.95	4.51	4.59	5.5	6.47	12.84	10.41	4.78	93.3	2.75	10.4	7.83	8.76	8.61	100.66	237.27	2.36	11.11	10.55	9.17	8.76	73.82	68.61	32.79	30.44	28.37	24.45	102.77	58.45	25.13	104.45	46.68	16.61	13.21	5.8	19.04	1.44	5.2	54.91	11.93	23.61
42	40	40	343.32	Tauranga	196.99	17	33.48	33.25	1.01	5.21	5.13	6.3	5.28	12.64	9.12	6.19	91.68	2.74	13.13	8	9.44	9.09	99.96	238.77	2.39	12.55	10.61	10.18	8.16	76.12	72.43	34.09	29.48	28	28.03	107.89	58.82	26.25	106.59	46.93	17.99	14.09	7.86	22.56	1.6	6.45	54.28	13.16	27.53
43	50	42	349.2	Tauranga	200.98	17	35.4	39.14	0.9	4.6	6.68	6.49	6.03	13.43	7.18	4.66	91.71	2.59	12.1	9.18	7.95	8.9	98.25	224.74	2.29	13.17	10.59	9.85	8.4	80.21	73.65	36.41	30.66	31.63	26.57	109.87	60.44	27.13	110.09	47.92	19.16	13.74	7.46	21.09	1.53	7.66	57	12.84	24.13
44	60	46	333.93	Tauranga	190.32	17	36.13	37.79	0.96	6.43	5.64	7.64	4.95	12.14	9.22	5.77	89.65	2.48	13.15	8.93	8.87	10.53	95.75	232.68	2.43	11.7	11.13	10.38	9.83	77.32	72.73	32.96	27.47	26.56	27.66	109.31	62.1	26.06	108.59	46.77	19.36	13.41	8.57	19.84	1.48	7.27	56.43	11.7	22.93
48	50	50	346.09	Tauranga	205.92	17	35.97	37.5	0.96	4.38	5.58	6.71	5.59	14.25	8.48	5.28	93.52	2.6	13.41	8.75	8.23	10.74	100.23	246.83	2.46	11.36	13.57	9.09	10.09	81.51	75.21	35.71	30.6	27.87	27.54	112.28	58.45	27.53	109.89	49.99	18.32	14.76	9.17	21.11	1.43	7.36	58.58	12.47	25.89
49	60	60	349.03	Tauranga	197.71	17	34.83	39.33	0.89	5.04	5.54	7.39	5.32	14.45	11.23	7.11	97.49	2.8	13.25	9.36	8.57	8.99	96.5	241.69	2.5	9.52	12.49	11.08	8.63	79.37	74.73	34.31	29.73	29.45	26.91	115.24	60.22	24.08	112.87	48.5	19.27	16.15	9.03	20.81	1.29	6.73	55.15	15.36	25.19
52	40	40	348.36	Tauranga	202.29	17	36.14	40.07	0.9	4.76	5.23	6.49	6.17	11.81	10.25	5.51	97.67	2.7	13.54	9	8.91	10.45	99.49	242.03	2.43	8.91	10.6	9.65	9.18	78.31	75.31	36.79	29.99	29	22.93	110.03	61.54	29.36	112.9	49.6	20.12	14.32	9.34	20.88	1.46	9.31	56.5	13.78	25.99
53	50	38	335.43	Tauranga	192.01	17	33.75	36.73	0.92	4.45	5.34	5.69	6.46	14.33	7.66	6.19	94.48	2.8	13.2	7.95	9.6	10.86	96.69	233.19	2.41	12.86	12.48	9.08	7.74	74.13	72.44	32.75	31.96	29.54	28.19	111.62	57.82	26.93	107.09	45.63	18.24	17.9	7.13	20.82	1.16	7.86	57.01	15.57	22.29
56	30	30	340.93	Tauranga	198.82	17	36.54	37.71	0.97	4.9	6.01	8.61	4.38	12.77	10.27	5.94	94.52	2.59	13.58	8.61	8.26	9.24	102.78	253.57	2.47	11.51	10.81	10.27	8.41	83.3	72.22	35.82	29.2	28.86	24.23	109.73	60.29	25.5	110.07	47.2	17.67	12.73	8.26	20.61	1.62	7.57	56.14	15.1	25.57
58	50	46	335.1	Tauranga	189	17	35.21	37.54	0.94	5.71	5.54	6.97	5.39	13.47	9.2	6.12	91.2	2.59	12.47	9.31	8.9	10.91	100.72	235.25	2.34	9.95	11.93	10.25	11.62	78.49	70.7	34.97	30.91	28.61	28.49	107.31	60.03	28.92	106.16	45.37	20.21	16.52	8.89	21.59	1.31	7.95	55.55	16.05	24.25
59	60	60	349.28	Tauranga	204.78	17	35.89	37.53	0.96	5.21	4.9	7.36	5.1	14.22	10.06	6.07	97.24	2.71	13.57	8.75	9.28	10.77	102.92	241.34	2.34	11.28	12.33	10.7	13.74	79.2	76.11	34.1	30.29	27.71	25.33	108.63	59.06	24.36	113.83	48.44	19.37	13.15	9.83	19.43	1.48	6.98	55.38	14.53	24.65
61	30	30	349.43	Tauranga	187.16	17	35.53	37.97	0.94	5.81	4.59	6.49	5.85	11.7	10.8	6.11	91.52	2.58	10.52	8.23	8.91	9	103.14			9.78	12.58	9.49	9.3	76.57	71.73	34.73	30.16	29.14	25.96	104.89	59.55	24.18	108.78	47.32	18.71	13.54	6.11	19.2	1.42	5.28	56.64	14.68	23.44
63	50	50	341.91	Tauranga	195.05	17	35.1	40.6	0.86	7.39	4.51	7.13	5.69	12.67	9.75	5.82	90.69	2.58	13.79	7.29	9.05	8.09	97.54	249.78	2.56	11.49	11.2	9.48	11.32	80.4	70.03	35.12	30.03	23.53	30.83	108.75	56.95	28.54	105.04	45.8	19.76	17.55	9.75	21.08	1.2	9.3	51.19	15.93	24.47
64	60	60	356.91	Tauranga	203.28	17	35.38	37.4	0.95	7.14	4.79	7.06	5.3	11.51	9.44	5.8	94.8	2.68	12.72	9.18	9.5	9.79	99.71	243.28	2.44	10.98	10.13	10.51	8.46	79.21	74.84	34.56	26.99	27.8	28.33	116.91	59.04	28.18	114.28	48.63	20.87	15.32	7.36	20.19	1.32	8.61	58.63	13.51	24.59
67	40	39	337.26	Tauranga	198.3	17	35.88	37.03	0.97	5.21	5.47	6.73	5.5	14.53	10.94	5.44	98.2	2.74	12.57	7.84	9.71	11.64	101.05	252.58	2.5	10.81	11.51	8.9	6.87	82.86	73.3	33.65	30.36	29.48	24.62	112.69	58.39	27.76	110.07	45.81	19.03	15.18	8.57	20.31	1.34	6.84	58.09	13.95	22.99
68	50	50	343.32	Tauranga	197.51	17	35.16	38.51	0.91	4.78	5.61	6.84	5.63	13.7	11.6	6.54	91.58	2.6	13.97	7.72	8.22	10.65	103.93	245.91	2.37	11.76	11.56	9.09	9.72	79.66	74.07	36.41	31.1	29.21	27.89	110.76	59.4	26.47	106.69	48.16	17.67	15.44	6.87	21.01	1.36	8.4	56.12	14.5	26.31
69	60	59	348.83	Tauranga	208.87	17	34.86	41.02	0.85	5.88	5.54	8.04	5.1	14.79	9.49	6.42	98.91	2.84	12.84	8.34	10.11	9.58	103.83	246.99	2.38	10.67	11.8	10.41	9.95	77.09	73.7	33.86	31.54	26.85	26.51	115.92	59.95	26.31	113.42	51.99	19.25	16.41	10.39	20.73	1.26	6.73	58.31	12.89	25.4
71	30	30	336	Tauranga	183.67	17	34.57	36.39	0.95	5.64	4.45	6.84	5.32	12.62	8.93	4.28	93.68	2.71	11.72	6.54	8.46	8.83	99.47	238.12	2.39	12.07	10.96	8.65	8.07	79.84	69.53	31.72	28.47	29.81	26.14	105.85	59.34	25.57	99.76	47.25	19.21	13.15	5.44	20.55	1.56	5.09	58.59	12.09	23.92
73	50	50	343.67	Tauranga	196.8	17	36.69	39.51	0.93	5.06	5.41	6.45	6.13	14.7	9.51	6.12	93.27	2.54	12.93	8.04	9.58	9.79	98.36	247	2.51	11.08	12.64	8.53	8.89	80.88	73.68	34.45	30.37	27.89	21.79	109.7	62.84	24.56	106.78	48.21	18.82	12.04	7.36	19.86	1.65	7.4	56.91	11.72	25.94
77	40	40	332.59	Tauranga	190.31	17	34.68	39.18	0.89	4.79	4.28	6.49	6.04	11.62	6.14	6.3	95.82	2.76	10.1	8.39	8.28	8.9	96.58	235.18	2.44	11.77	11.12	9.49	8.23	78.5	73.23	35.67	28.52	29.85	23.68	107.44	58.67	26.61	103	46.63	16.99	14.08	7.36	18.57	1.32	6.84	53.22	14.62	24.62
78	50	50	349.4	Tauranga	198.59	17	36.65	38.12	0.96	6.71	5.51	6.97	5.47	12.99	5.26	6.49	100.22	2.73	10.56	7.65	8.87	10.25	104.5	234.56	2.24	12.49	11.77	10.92	9.85	81.32	74.08	35.39	31.38	29.11	26.65	112.55	58.23	25.22	109.9	48.22	20.08	15.58	9.03	19.27	1.24	7.55	55.43	16.23	27.23
79	60	52	357.41	Tauranga	205	17	34.73	39.15	0.89	5.59	4.16	6.79	5.77	12.11	9.63	8.21	96.04	2.77	13.41	7.67	10.22	7.29	106.01	247.51	2.33	12.77	12.64	9.6	9.87	79.84	75.52	35.77	30.19	29.87	21.55	115.92	58.37	28.3	113.21	49.79	19.46	14.84	8.75	21.88	1.47	8.39	61.8	13.13	26
81	30	30	346.21	Tauranga	197.02	17	34.3	37.8	0.91	6.43	4.59	6.79	5.57	11.29	10.58	6.38	96.94	2.83	12.85	8.91	9.22	8	101.84	248.39	2.44	9.6	12.24	10.09	8.65	80.33	75.76	34.6	27.69	27.94	22.83	106.58	60.97	21.64	105.36	47.54	18.92	14.25	8.23	21	1.47	7.29	56.43	13.62	23.6
82	40	40	333.94	Tauranga	187.14	17	36.77	38.41	0.96	5.81	4.9	7.84	4.9	13.33	9.26	7.16	94.79	2.58	12.67	8.57	8.87	11.95	96.42	250.19	2.59	13.68	12.23	8.99	8.89	78.54	70.98	31.59	31.44	27.22	26.81	108.61	56.75	28.2	104.88	44.79	17.96	16.46	8.63	22.23	1.35	7.57	56.9	12.96	24.42
83	50	44	345.86	Tauranga	203.9	17	36.62	40.76	0.9	4.9	4.25	7.44	5.48	14	10.7	6.45	96.07	2.62	14.38	10.34	9.3	11.31	100.28	248.12	2.47	10.96	13.92	11.34	10.94	77.45	74.56	35.71	31.59	29.11	26.32	110.99	58.05	29.18	115.15	47.1	19.9	18.74	8.65	22.19	1.18	8.41	56.15	16.57	25.22
84	60	50	334.84	Tauranga	179.35	17	34.38	37	0.93	6.43	5.47	7.6	4.87	13.15	9.5	5.94	92.66	2.7	13.27	8.48	8	9.95	100.25	246.06	2.45	10.6	10.26	9.73	9.3	75.77	68.75	35.28	31	29.02	29.4	107.36	61.25	25.84	106.42	43.04	14.32	17.37	9.5	20.04	1.15	7.04	55.89	15.16	25.77
86	30	30	337.51	Tauranga	190.88	17	35.59	37.98	0.94	5.77	5.44	6.87	5.53	13.84	12.15	5.21	91.58	2.57	14.14	8.9	8.93	12.39	100.02	248.53	2.48	12.77	11.12	11.21	9.3	78.61	71.86	35.9	31.29	29.97	26.24	106.44	56.4	28.94	108.8	46.73	19.03	17.15	7.79	22.42	1.31	9.57	48.89	16.01	27.5
88	50	41	336.7	Tauranga	198.86	17	34.59	38.71	0.89	5.69	6.73	6.59	5.87	13.01	10.61	5.47	94.11	2.72	12.85	7.79	8.95	9.48	97.28	243.9	2.51	11.62	12.31	10.39	10.13	76.74	71.88	36.6	29.82	28.58	26.5	108.93	58.11	24.35	109.86	46.5	17.87	13.93	7.55	20.5	1.47	6.59	55.06	13.06	24.51
89	60	48	342.96	Tauranga	191.46	17	35.53	38.19	0.93	6.49	5.81	8.34	4.58	13.58	9.96	6.84	95.55	2.69	13.32	9.57	9.2	11.12	101.93	246.35	2.42	12.86	11.38	10.31	7.35	78.62	69.9	36.59	33.37	29.44	28.85	110.4	57.97	26.81	110.75	45.28	20.18	18.05	7.81	21.48	1.19	6.54	53.67	15.01	23.96
94	60	46	344.11	Tauranga	212.46	17	33.93	37.88	0.9	8.07	5.13	7.65	4.95	11.91	9.42	6.71	94.31	2.78	14.68	9.03	8.39	10.4	105.39	249.89	2.37	10.53	10.7	8.75	8.65	76.77	75.24	32.62	31.83	27.89	27.41	114.8	59.17	25.5	116.92	47.76	19.56	15.8	8.82	20.45	1.29	6.93	57.48	14.32	25.57
97	40	40	323.38	Tauranga	180.79	17	32.72	36.5	0.9	5.75	6.36	7.84	4.66	12.84	9.6	6.71	88.83	2.71	13.86	9.18	9.17	9.95	92.19	239.95	2.6	11.05	9.79	11.25	7.67	75.95	69.63	32.28	31.08	26.29	25.48	106.47	59.68	30	103.17	46.31	18.47	15.6	8.76	23.69	1.52	8.32	50.99	13.15	23.92
99	60	52	342.32	Tauranga	196.77	17	35.82	36.83	0.97	4.93	5.74	7.14	5.16	14.42	8.73	5.87	92.47	2.58	13.74	9.08	8.87	9.6	97.81	233	2.38	12.18	11.13	8.46	8.57	78.78	73.47	34.84	29.51	29.68	30.92	110.14	60.73	27.56	104.77	49.37	20.25	16.83	9.72	20.67	1.23	7.93	49.66	14.26	25.37
93	50	45	354.71	Tauranga	207.71	17	35.65	36.28	0.98	8.34	7.06	7.66	4.74	14.03	9.3	6.73	93.05	2.61	14.71	8.3	9.25	11.33	97.98	231.87	2.37	11.63	12.54	9.65	10.68	80.28	73.82	31.14	28.99	23.54	25.49	113.57	58.26	25.73	112.29	48.32	18.91	13.52	9.75	19.51	1.44	10.16	57.71	14.5	25.38
[truncated: 22 more columns]
